# Supplementary material for: Comparative analysis and phylogeny of mitochondrial genomes of Pentatomidae (Hemiptera: Pentatomoidea)
Source: Front Genet. 2022 Nov 11;13:1045193. doi: 10.3389/fgene.2022.1045193 (PMC9692006; doi:10.3389/fgene.2022.1045193)
Supplement: Supplementary file 2 [file Table1.xlsx]

## Sheet: Sheet1
Table S1 Annotation and organization of the three Phyllocephalini mitochondrial genomes.
G. coccinea									G. nigrosignata							C. glandulosus
Gene	Strand	Position		Length(bp)	Codon		Anticodon	Intergenic nucleotide	Position		Length(bp)	Codon		Anticodon	Intergenic nucleotide	Position		Length(bp)	Codon		Anticodon	Intergenic nucleotide
					Start	Stop						Start	Stop						Start	Stop
trnI	J	1-70		70			GAT		1-70		70			GAT		1-64		64			GAT
trnQ	N	68-136		69			TTG	-3	72-140		69			TTG	1	68-137		70			TTG	3
trnM	J	140-206		67			CAT	3	159-227		69			CAT	18	138-202		65			CAT	0
nad2	J	207-1196		990	ATT	TAA		0	228-1208		981	ATT	TAA		0	203-1192		990	ATA	TAA		0
trnW	J	1203-1266		64			TCA	6	1207-1274		68			TCA	-2	1194-1261		68			TCA	1
trnC	N	1259-1323		65			GCA	-8	1267-1330		64			GCA	-8	1254-1318		65			GCA	-8
trnY	N	1326-1392		67			GTA	2	1340-1403		64			GTA	9	1325-1390		66			GTA	6
cox1	J	1396-2932		1537	TTG	T		3	1418-2953		1536	TTG	TAA		14	1397-2933		1537	TTG	T		6
trnL2	J	2933-2996		64			TAA	0	2955-3019		65			TAA	1	2934-2997		64			TAA	0
cox2	J	2997-3675		679	ATA	T		0	3020-3698		679	ATA	T		0	2998-3676		679	ATA	T		0
trnK	J	3676-3748		73			CTT	0	3699-3772		74			CTT	0	3677-3749		73			CTT	0
trnD	J	3752-3819		68			GTC	3	3772-3836		65			GTC	-1	3752-3818		67			GTC	2
atp8	J	3820-3978		159	TTG	TAA		0	3837-3995		159	TTG	TAA		0	3819-3980		162	TTG	TAA		0
atp6	J	3972-4646		675	ATG	TAA		-7	3989-4663		675	ATG	TAA		-7	3974-4648		675	ATG	TAA		-7
cox3	J	4652-5440		789	ATG	TAA		5	4670-5458		789	ATG	TAA		6	4660-5448		789	ATG	TAA		11
trnG	J	5445-5509		65			TCC	4	5462-5526		65			TCC	3	5457-5519		63			TCC	8
nad3	J	5510-5863		354	ATA	TAA		0	5527-5880		354	ATT	TAA		0	5520-5873		354	ATT	TAA		0
trnA	J	5866-5934		69			TGC	2	5882-5947		66			TGC	1	5875-5939		65			TGC	1
trnR	J	5940-6002		63			TCG	5	5954-6022		69			TCG	6	5946-6013		68			TCG	6
trnN	J	6015-6081		67			GTT	12	6030-6096		67			GTT	7	6017-6082		66			GTT	3
trnS1	J	6081-6149		69			GCT	-1	6096-6164		69			GCT	-1	6082-6150		69			GCT	-1
trnE	J	6149-6218		70			TTC	-1	6164-6231		68			TTC	-1	6150-6221		72			TTC	-1
trnF	N	6219-6282		64			GAA	0	6233-6299		67			GAA	1	6222-6287		66			GAA	0
nad5	N	6283-7999		1717	ATT	T		0	6300-8010		1711	ATT	T		0	6288-7995		1708	ATT	T		0
trnH	N	8001-8068		68			GTG	1	8012-8078		67			GTG	1	7997-8061		65			GTG	1
nad4	N	8083-9414		1332	ATG	TAA		14	8095-9423		1329	ATG	TAA		16	8066-9394		1329	ATG	TAG		4
nad4l	N	9408-9692		285	ATT	TAA		-7	9417-9701		285	ATT	TAA		-7	9388-9672		285	ATT	TAA		-7
trnT	J	9695-9761		67			TGT	2	9704-9766		63			TGT	2	9675-9741		67			TGT	2
trnP	N	9762-9827		66			TGG	0	9767-9832		66			TGG	0	9742-9804		63			TGG	0
nad6	J	9830-10312		483	ATT	TAA		2	9835-10314		480	ATC	TAA		2	9809-10288		480	TTG	TAA		4
cytb	J	10315-11451		1137	ATG	TAA		2	10330-11466		1137	ATG	TAA		15	10281-11417		1137	ATG	TAG		-8
trnS2	J	11451-11515		65			TGA	-1	11465-11532		68			TGA	-2	11416-11485		70			TGA	-2
nad1	N	11539-12474		936	ATG	TAA		23	11561-12469		909	ATT	TAA		28	11508-12437		930	ATA	TAG		22
trnL1	N	12477-12545		69			TAG	2	12498-12564		67			TAG	28	12437-12505		69			TAG	-1
rrnL	N	12546-13834		1289				0	12565-13846		1282				0	12506-13787		1282				0
trnV	N	13835-13902		68			TAC	0	13847-13914		68			TAC	0	13788-13855		68			TAC	0
rrnS	N	13903-14717		815				0	13915-14711		797				0	13856-14653		798				0
Control region		14718-16534		1817					14712-16531		1820				0	14654-16534		1881				0
Note: J refers to major strand; N refers to minus strand

## Sheet: Sheet2
Table S2 The base composition of three mitochondrial genomes in the present study
G. coccinea											G. nigrosignata										C. glandulosus
gene	Size (bp)	T(U)	C	A	G	AT(%)	GC(%)	GT(%)	AT skewness	GC skewness	Size (bp)	T(U)	C	A	G	AT(%)	GC(%)	GT(%)	AT skewness	GC skewness	Size (bp)	T(U)	C	A	G	AT(%)	GC(%)	GT(%)	AT skewness	GC skewness
Full genome	16534	32.7809	11.6427	46.1473	9.42906	78.9283	21.0717	42.21	0.169349	-0.105052	16531	33.8576	12.8909	43.2702	9.98125	77.1278	22.8722	43.8388	0.122039	-0.127215	16534	35.2244	12.1749	43.716	8.88472	78.9404	21.0596	44.1091	0.10757	-0.156232
PCGs	11040	42.6139	10.9773	35.1146	11.2943	77.7285	22.2715	53.9082	-0.096481	0.0142334	10992	41.9813	12.1441	33.8306	12.044	75.8119	24.1881	54.0253	-0.107511	-0.00413689	11022	43.255	10.9135	34.6457	11.1857	77.9008	22.0992	54.4407	-0.110516	0.0123153
tRNAs	1477	38.1178	9.61408	40.149	12.1192	78.2668	21.7332	50.237	0.0259516	0.115265	1478	37.2801	10.4195	39.3099	12.9905	76.59	23.41	50.2706	0.0265018	0.109827	1473	37.6103	9.77597	40.6653	11.9484	78.2756	21.7244	49.5587	0.0390286	0.1
rRNAs	2104	46.673	7.46198	32.7471	13.1179	79.4202	20.5798	59.7909	-0.175344	0.274827	2079	45.4545	7.84031	33.2371	13.468	78.6917	21.3083	58.9226	-0.155257	0.264108	2080	45.3846	7.21154	34.7596	12.6442	80.1442	19.8558	58.0288	-0.132573	0.273608
Control region	1817	34.1772	8.53054	51.0732	6.21904	85.2504	14.7496	40.3963	0.198192	-0.156716	1820	41.8132	12.5275	40.7143	4.94505	82.5275	17.4725	46.7582	-0.0133156	-0.433962	1881	43.1685	12.1212	40.4572	4.25306	83.6257	16.3743	47.4216	-0.0324221	-0.480519
